# Supplementary material for: Quantitative polymerase chain reaction analysis by deconvolution of internal standard
Source: BMC Mol Biol. 2010 Apr 29;11:30. doi: 10.1186/1471-2199-11-30 (PMC2877679; doi:10.1186/1471-2199-11-30)
Supplement: Additional file 1 — Source code for the perl program Deconvolution. This is a perl program that performs the deconvolution analysis described in the paper. Depending on the computer platform this text file may need to be named with a file extension of .pl or .cgi. [file 1471-2199-11-30-S1.TXT]

#!usr/bin/local/perl

########## qPCR analysis by deconvolution of "unknown" and admixed "known" components #########

# Hirakawa, Medh, and Metzenberg (copyright 2009)

# these modules available from www.cpan.org
use     Statistics::Basic::Mean;
use     Statistics::Basic::Variance;
use     Statistics::LineFit;


############################################################ 
#               MAIN PART OF PROGRAM
############################################################ 

my $environment = &getPreferences; # get user preferences and pass in a $environment reference
my $dataRecord = readDataFile($environment -> {'file name'}); # A list of lines (rows) of data from the selected file.  The top row is just column titles
    # reference to a data hash with the following structure
    #       (row number ) => (  sample  => name of sample, 
    #                           class  => classification or group of sample,
    #                           size  => number of bp in amplicon,
    #                           dilution  => number between 0 and 1, 
    #                           admixture  => number of copies of internal standard added, 
    #                           1 => data cycle 1, 
    #                           2 => data cycle 2, 
    #                           3 => data cycle 3, 
    #                           ...n => data etc., 
    

# THERE MAY BE GROUPS OF PCR WELLS THAT ARE TO BE ANALYZED TOGETHER, AND THESE ARE GIVEN DIFFERENT "CLASS" NAMES IN A FIELD IN THE DATA FILE.
# This subroutine analyzes the file and prepares a hash of (class name) => (list of salient rows of data)
my $classes;
($classes, $environment) = classifyData($dataRecord, $environment); 

# PROVIDE AN OPTION FOR A RANGE OF THRESHOLDS TO USE IN ANALYSIS, AND ALLOW USER TO ADJUST THIS RANGE
my $thresholdValues;
($thresholdValues, $environment) = setThresholds($dataRecord, $environment); 
# Make a list of threshold values to use during estimation (user has option to change them)

# MAKE A ROUGH ESTIMATE OF COPY NUMBER IN THE "UNKNOWN".
# This value is used to seed the iteration process, and is not reported to the user
my $estimates;
do {
    ($estimates, $environment)  = estimateCopiesInEachClass($dataRecord, $classes, $thresholdValues, $environment); 
    # returns reference to a hash  (class name) => [mean, SD, @sequence of means over each threshold]
    # There is a possible error flag associated with the key {'first sample of pair to exclude'}, which if detected indicates the process should be restarted without a pair of rows.
    #
    # Error handling on return, if an "exclude" flag is detected
    if ($estimates -> {'first sample of pair to exclude'} ne '') { # Error detected if this is has a nonempty value
        my $excludeThis = $estimates -> {'first sample of pair to exclude'};
        my $excludeOther = $estimates -> {'second sample of pair to exclude'};
        print "Rows $excludeThis and $excludeOther must be excluded - they are mutually incompatible\n\n";
        $dataRecord -> {$excludeThis} -> {'excluded due to data incompatibility'} = $excludeOther; # record an indication that some data were excluded
        $dataRecord -> {$excludeOther} -> {'excluded due to data incompatibility'} = $excludeThis;
        ($classes, $environment) = classifyData($dataRecord, $environment); #re-classify, after exclusion of rows
        $estimates = 0; #clear estimates (to this point) so they can be all re-done
        }
    }
until ($estimates != 0 ); #no error detected

# PROVIDE AN OPTION FOR A RANGE OF ESTIMATES TO USE IN ANALYSIS, AND ALLOW USER TO ADJUST THIS RANGE
my $estimateValues = setEstimates($dataRecord, $classes, $estimates, $environment); 
# Make a list of estimate values to use during optimization (user has option to change them)
# The appended estimate list has structure: $estimateValues -> {$thisClass} = \@estimateList

# OPTIMIZATION PROCESS
&optimize ($dataRecord, $classes, $estimates, $thresholdValues, $estimateValues, $environment);

    
    
###########   
# Subroutines
###########
sub optimize {
    my $dataRecord = shift @_;
    my $classes = shift @_;
    my $estimates = shift @_;
    my $thresholdValues = shift @_;
    my $estimateValues = shift @_;
    my $environment = shift @_;
    #
    my $whatToRecommend; # will hold recommendation for further optimization
    my $recallPreviousEstimate; # memory of estimates during iteration
    #
    foreach my $thisClass (sort { lc($a) cmp lc($b) } keys %$classes) { # go through the class list
        my $iteration = 0; # keep track of the number of optimizations performed for each class
        my $reportOnEstimate; # this will carry the current report
        my $reportOnTesting; # this will carry the ranges of estimates tested.
        ($environment -> {'classes'} -> {$thisClass} eq 'usable') or next; # check for error flag
        while (1) {    # Optimize the result on this class by iteration. Exit loop by meeting defined limits, or at user discretion
            ++$iteration;
            # Get best line parameters for the class, using a range of threshold and estimate values.
            my $estimatesForThisClass = estimateScan ($dataRecord, $classes, $thresholdValues, $environment, $thisClass, $estimateValues); 
            # Structure of estimateForThisClass hash:
            #   $estimatesForThisClass   -> {'estimate'} = index number of estimate (from list) that is best estimate
            #                       -> {'threshold'} = index number of threshold (from list) that is the best threshold for this best estimate
            #                       -> {'line parameters'} = reference to lineParameters hash (see breakdown below)
            #                               hash of hash of list for each threshold
            #                       -> {'line parameters'} -> {'slope'} -> [threshold index] = slope value at threshold index
            #                       -> {'line parameters'} -> {'y-intercept'} -> [threshold index] = intercept value at threshold
            #                       -> {'line parameters'} -> {'mean squared error'} -> [threshold index] = mean square error of line at threshold
            #                       -> {'line parameters'} -> {'correlation (Rsquared)'} -> [threshold index] = R^2 value at threshold
            #                       -> {'line parameters'} -> {'x values'} -> [threshold index] = ref to list of log10(A0) values at threshold
            #                       -> {'line parameters'} -> {'y values'} -> [threshold index] = ref to list of Cq values at threshold
            # Other hash values                    
            # $thresholdValues -> [threshold index]   = fluorescence value at threshold
            # $estimateValues -> {$thisClass} -> [estimate index] = value of estimate
            #
            my $bestEstimateIndex = $estimatesForThisClass -> {'estimate'}; # This is the index number of the best estimate (from list)
            my $bestEstimate = $estimateValues -> {$thisClass} -> [$bestEstimateIndex]; # value of best estimate
            
            my $bestThresholdIndex = $estimatesForThisClass  -> {'threshold'};  # This is the index number of the best threshold (from list)
            my $bestThreshold = $thresholdValues -> [$bestThresholdIndex]; # fluorescence value of best threshold
            #what's the current report?
            $reportOnEstimate = reportIteration ($thisClass, $estimateValues, $thresholdValues, $estimatesForThisClass, $dataRecord);
            $reportOnTesting .= sprintf ("Iteration %d: tested range was %.3e to %.3e copies\n",$iteration,$estimateValues -> {$thisClass} -> [0],$estimateValues -> {$thisClass} -> [-1]);

            # Prepare hash ref to pass for next iteration
            my %recommendHash = (
                'best estimate' => $bestEstimate, # best estimate (copy number) yielding minimum differential
                'working minimum estimate' => $estimateValues -> {$thisClass}  -> [$bestEstimateIndex-1], # lower than the best estimate (a working minimum)
                'absolute minimum estimate' => int (1+ $estimates -> {$thisClass} -> {'absolute min estimate'}), # going below this minimum makes result impossible
                'working maximal estimate' => $estimateValues -> {$thisClass}  -> [$bestEstimateIndex+1], # higher than the best estimate (a working maximum)
                'how many estimates?' => $environment -> {'suggested estimates'}, # suggested number of estimates during optimization
                    );
            $whatToRecommend  = \%recommendHash;
            #
            # Is it time to stop the iteration?
            my $thisPrecision = abs ($bestEstimate - $recallPreviousEstimate -> {$thisClass}  )  /  $bestEstimate;
            if (!$environment -> {'manual control'}){# If not under manual control, check to see if it's time to stop
                if ($iteration > $environment -> {'limit iterations'}){
                    print "\n\nOptimization of $thisClass is complete, having reached a limit of ",$environment -> {'limit iterations'}," iterations\n\n";
                    last; # reached iteration limit ... time to quit
                    }
                elsif ($thisPrecision < $environment -> {'precision'}){
                    print "\n\nOptimization of $thisClass is complete";
                    if ($iteration >1){
                        printf ", having reached a precision of +/- %.3f",100*$thisPrecision;
                        print "%";
                        }
                    print "\n\n";
                    last; # reached point of desired precision ... time to quit
                    }
                 $estimateValues -> {$thisClass} = prepareEstimateList ($whatToRecommend);  # go to next iteration, without user query             
                }
            else { # under manual control ... query the user
                print "\n\nResults of optimization of $thisClass thus far (iteration \#$iteration) \n",$reportOnEstimate;
                print "\n\nDo you wish to continue the optimization of the $thisClass class? (y/n) ";
                $quit = <STDIN>;
                chomp $quit;
                if (lc($quit) eq "yes" or lc($quit) eq "y") { # User says to keep going
                    my $whatDoesUserWant = queryUserOnEstimation($whatToRecommend, $thisClass); # get preferences
                    # Having set the desired boundaries for estimation, the lists of estimates will be generated
                    $estimateValues -> {$thisClass} = prepareEstimateList ($whatDoesUserWant);               
                    }
                else { # User doesn't want to continue
                    print "\n\nOptimization of $thisClass is stopped, at your request, having achieved $iteration iteration";
                    if ($iteration >1){
                        printf "s and achieved a precision of +/- %.3f",100*$thisPrecision;
                        print "%";
                        }
                    print "\n\n";
                    last; # Optimization is done. Go to next class.
                    }
                 }
            # ready to do another iteration
            $recallPreviousEstimate -> {$thisClass} = $bestEstimate; # remember this value for comparison in the next iteration 
            }
            print "\n\nFinal results for $thisClass (after $iteration iterations) \n",$reportOnTesting,$reportOnEstimate;
            print "\n\n";
        # ready to optimize the next class
        }
    }
    

sub reportIteration {
    my ($thisClass, $estimateValues, $thresholdValues, $estimatesForThisClass, $dataRecord) = @_;
    my $ref_estimateList = $estimateValues -> {$thisClass}; # rename for readability
    my $bestEstIndex = $estimatesForThisClass -> {'estimate'}; # rename for readability
    my $bestThresholdIndex = $estimatesForThisClass -> {'threshold'}; # rename for readability
    my $bestThreshold = $thresholdValues -> [$bestThresholdIndex]; # rename for readability
    my $ref_lineParameters = $estimatesForThisClass -> {'line parameters'} ; # line parameters for best result
    my $slope = $ref_lineParameters -> {'slope'} -> [$bestThresholdIndex];
    my $intercept = $ref_lineParameters -> {'y-intercept'} -> [$bestThresholdIndex];
    my $varianceSlope = $ref_lineParameters -> {'slope variance'};
    my $varianceIntercept = $ref_lineParameters -> {'y-intercept variance'}; 
    my $meanSquaredError = $ref_lineParameters -> {'mean squared error'} -> [$bestThresholdIndex];
    my $rSquared = $ref_lineParameters -> {'correlation (Rsquared)'} -> [$bestThresholdIndex];
    my $ref_Xvals = $ref_lineParameters -> {'x values'}-> [$bestThresholdIndex];
    my $ref_Yvals = $ref_lineParameters -> {'y values'}-> [$bestThresholdIndex];
    my $ref_RowNums = $ref_lineParameters -> {'row numbers'}-> [$bestThresholdIndex];
    #
    my $reportOnEstimate =  "\nThe best estimate of ".$thisClass." was ";
    $reportOnEstimate .= sprintf ("%.3e copies\n\n",$ref_estimateList -> [$bestEstIndex]);

    $reportOnEstimate .= "Samples used in calculation:\n";
    $reportOnEstimate .= "\# \tSample\t Dilution\t Admixed   \t Est. A0\tlog(A0)\t  Cq  \n";
     for (my $point = 0; $point <= $#$ref_Xvals; ++$point){
        my $thisRow = $ref_RowNums -> [$point]; # get the row number
        my $rowName = $dataRecord -> {$thisRow} -> {'sample'}; # ... and the name of the sample
        $reportOnEstimate .= $thisRow."\t".$rowName;
        $reportOnEstimate .= sprintf ("\t%.7f",$dataRecord -> {$thisRow} -> {'dilution factor'}); # dilution in sample
        if ($dataRecord -> {$thisRow} -> {'admixed DNA'} > 0) {
            $reportOnEstimate .= sprintf ("\t%.4e    ",$dataRecord -> {$thisRow} -> {'admixed DNA'}); #admixed copies
            }
        else {
            $reportOnEstimate .= "\t          ";
            }
        my $base = $environment -> {'base of logarithm'};
        $reportOnEstimate .= sprintf ("\t%.4e\t%.4f \t%.4f     ",$base**$ref_Xvals -> [$point],$ref_Xvals -> [$point],$ref_Yvals -> [$point]); #log A0 and Cq values
        $reportOnEstimate .= "\n";
        }
    
    $reportOnEstimate .= "\nThe linear correlation between Cq and log(A0) was strongest at a fluorescence threshold of  ";
    $reportOnEstimate .= sprintf ("%.3e units, ",$bestThreshold);
    $reportOnEstimate .= sprintf ("(the tested range was %.3e to %.3e units)\n",$thresholdValues -> [0],$thresholdValues -> [-1]);
 
    $reportOnEstimate .= "\nAt this estimate and threshold, the parameters of the linear relationship between Cq and log(A0) were:";
    $reportOnEstimate .= sprintf ("\nSlope:       \t%.5f\t%.6f\t(Variance)", $slope, $varianceSlope);
    $reportOnEstimate .= sprintf ("\nY-intercept: \t%.5f\t%.6f\t(Variance)",$intercept, $varianceIntercept);
    $reportOnEstimate .= "\nLinear correlation measures:";
    $reportOnEstimate .= sprintf ("\nR-squared:   \t\t%.6f",$rSquared);
    $reportOnEstimate .= sprintf ("\nMean Square Error:\t%.5f",$meanSquaredError);
    return $reportOnEstimate;
    }
    

    
sub estimateScan {
    # Go through the list of estimates for each class of data, and establish the line parameters of the "neet" and overlapping "admixed" groups.
    my ($dataRecord, $classes, $thresholdValues, $environment, $thisClass, $estimateValues) = @_;
    my $ref_estimateList = $estimateValues -> {$thisClass}; # rename for readability
    #
    my $estimatesForThisClass;
    my $bestR2forAnyEst = 0;
    my $ref_bestR2;
    my $ref_bestThreshold;  # list best thresholds for each estimate
    # Go through the list of estimates, calculate the line parameters
    for (my $estNum = 0; $estNum <= $#$ref_estimateList; ++$estNum){
        my $thisEstimate = $ref_estimateList -> [$estNum]; # rename for readability
        # Get hash of line parameters for the class, at all thresholds
        my $ref_lineParameters = thresholdScan ($dataRecord, $classes, $thresholdValues, $environment, $thisClass, $thisEstimate);
        # record results to hash
        for (my $threshold = 0; $threshold <= $#$thresholdValues; ++$threshold){
            my $rSquared = $ref_lineParameters -> {'correlation (Rsquared)'} -> [$threshold];
            if ($rSquared > $ref_bestR2 -> [$estNum]){
                $ref_bestR2 -> [$estNum] = $rSquared;
                $ref_bestThreshold -> [$estNum] = $threshold; # optimize at threshold level
                }    
            } 
        if ($ref_bestR2 -> [$estNum] > $bestR2forAnyEst) { # best estimate so far ...
            $bestR2forAnyEst = $ref_bestR2 -> [$estNum]; # record the r-squared parameter
            $estimatesForThisClass -> {'estimate'} = $estNum; # ... and estimate number
            $estimatesForThisClass -> {'threshold'} = $ref_bestThreshold -> [$estNum]; # ... and the threshold used
            $estimatesForThisClass -> {'line parameters'} = $ref_lineParameters; # ... and all line parameters
            }   
        }
    return $estimatesForThisClass;
    }
    
sub thresholdScan {
    my $dataRecord = shift @_;
    my $classes = shift @_;
    my $thresholdValues = shift @_;
    my $environment = shift @_;
    my $thisClass = shift @_;
    my $thisEstimate = shift @_;
    #
    # Determine which samples should be included in the minimization process.
    # 1. All "neet" samples, with no added standard
    # 2. Samples with admixed standard - option to include just those that fall within the copy number range of the aforementioned "neet" samples
    my $salientRows = $classes -> {$thisClass} -> {'list of all'}; # reference to list of salient rows, for this class
    # organize first group (neet)
    my $neetRows = $classes -> {$thisClass} -> {'list of neet'}; # just the rows WITHOUT admixed internal control ("neet" samples)
    my $ref_neetDilHash = whatDilutions ($dataRecord, $neetRows); # names of dilutions among the "neet" samples
    my @allNeetDilutions = (sort { $a <=> $b } keys %$ref_neetDilHash); # make a numerically sorted list of dilutions.
    # organize second group (admixed)
    my $admixtureRows = $classes -> {$thisClass} -> {'list of admixed'}; # just the rows WITH admixed internal control
    # Make a combined list of rows
    my @allSamples;
    push @allSamples, @$neetRows, @$admixtureRows; # make a combined list of all rows that should be analyzed together
    #
    # Step through fluorescence threshold values, and record line parameters
    my $ref_lineParameters;
    my @thresholdList = @$thresholdValues;
    for (my $threshold = 0; $threshold <= $#thresholdList; ++$threshold){
        my $thisRn = $thresholdList[$threshold]; # fluorescence value at this threshold
        my ($ref_thisLineX, $ref_thisLineY, $ref_thisLineRows) = lineFromRows ($dataRecord, \@allSamples, $thisEstimate, $thisRn);
        $ref_lineParameters -> {'x values'} -> [$threshold] = $ref_thisLineX;
        $ref_lineParameters -> {'y values'} -> [$threshold] = $ref_thisLineY;
        $ref_lineParameters -> {'row numbers'}-> [$threshold] = $ref_thisLineRows;
        # determine line parameters and fit
        $thisLineFit = Statistics::LineFit->new();
        $thisLineFit->setData ($ref_thisLineX, $ref_thisLineY) or die "Invalid data";
        my ($intercept, $slope) = $thisLineFit->coefficients();
        my $meanSquaredError = $thisLineFit->meanSqError();
        my $rSquared = $thisLineFit->rSquared();
        my ($varianceIntercept, $varianceSlope) = $thisLineFit->varianceOfEstimates();
        # record results to hash
        $ref_lineParameters -> {'slope'} -> [$threshold]= $slope;
        $ref_lineParameters -> {'y-intercept'} -> [$threshold] = $intercept;
        $ref_lineParameters -> {'correlation (Rsquared)'} -> [$threshold] = $rSquared;
        $ref_lineParameters -> {'mean squared error'} -> [$threshold] = $meanSquaredError;
        $ref_lineParameters -> {'slope variance'} = $varianceSlope;
        $ref_lineParameters -> {'y-intercept variance'} = $varianceIntercept;        
        }
    return $ref_lineParameters;
    }
        
sub lineFromRows { 
    # Line coordinates from a group of rows, with a given estimate and given threshold
    # Returns X values (log of initial concentration) and Y values (Cq value)
    my $dataRecord = shift @_;
    my $salientRows = shift @_;
    my $thisEstimate = shift @_;
    my $thisRn = shift @_;
    #
    my $ref_ctValHash = getCts($thisRn, $salientRows, $dataRecord); # Get Cq values for the salient rows, given the threshold
    my $ref_A0Hash = deduceA0 ($dataRecord, $salientRows, $thisEstimate);
    my @thisLineX; # will accumulate X values in list
    my @thisLineY;  # will accumulate Y values in list
    my @thisLineRows; # will accumulate respective row numbers in list
    #
    foreach my $thisRow (sort {$a <=> $b} @$salientRows){
        my $thisCt = $ref_ctValHash -> {$thisRow}; # crossing point
        if ($thisCt) {
            push @thisLineX, log($ref_A0Hash -> {$thisRow})/log($environment -> {'base of logarithm'}); # x,y pair
            push @thisLineY, $thisCt;
            push @thisLineRows, $thisRow;
            }
        }
    return \@thisLineX, \@thisLineY, \@thisLineRows;
    }

sub deduceA0 { #deduce the initial copy number, from dilution of "1X" experimental sample, admixture information, and an estimate of the "1X" concentration
    my $dataRecord = shift @_;
    my $salientRows = shift @_;
    my $estimate = shift @_;
    my %A0Hash = ();
    foreach my $thisRow (@$salientRows){ 
        my $thisDilution = $dataRecord->{$thisRow}->{'dilution factor'};
        my $thisAdmix = $dataRecord->{$thisRow}->{'admixed DNA'};
        $A0Hash{$thisRow} = $estimate*$thisDilution + $thisAdmix;
        }
    return \%A0Hash;
    }
    
    
sub getCts { # given a threshold value, a list of rows, and a hash of the data, return a reference to a hash of 
            #                                       (row) => crossing points (Cq values)
    my $thisRn = shift @_; # Given a fluorescence level
    my $salientRows = shift @_; # Given a list of rows
    my $dataRecord = shift @_; # Given the hash of all data
    my @checkTheseRows = @$salientRows;
    my %rowCtValues = ();
    foreach my $row (@checkTheseRows) {
        my %thisRow = %{$dataRecord -> {$row}}; # wrangle just this row, and look at the cycle data
        my $topCycle = getTopCycle(\%thisRow); # how many cycles of data are in this row?
        for (my $cycle = 1; $cycle < $topCycle; ++$cycle){ 
            if ($thisRow{$cycle} < $thisRn and $thisRow{$cycle+1} > $thisRn and $thisRow{$cycle} > 0 and $thisRow{$cycle+1} > 0){ 
                # find the crossing point, where the fluorescence data exceeds a given value
                my $slopeLog = log($thisRow{$cycle+1}/$thisRow{$cycle});    # interpolate using a semi-log model
                my $fractionalCycle = log($thisRn/$thisRow{$cycle})/$slopeLog;
                $rowCtValues{$row} = $cycle + $fractionalCycle;    # record the interpolated result for the row
                }
            }
        }
    return \%rowCtValues;
    }

    
sub whatDilutions {
    # Given a reference to a list of rows, what dilutions are represented by the row?  Returns a reference to a hash of (dilution) => [row list]
    my $dataRecord = shift @_;
    my $salientRows = shift @_;
    my $dilutions; # use this to keep track of the dilutions available for analysis in each class, associating (dilution) => (list of rows with this dilution)
    foreach my $thisRow (@$salientRows){ 
        my $thisDilution = $dataRecord->{$thisRow}->{'dilution factor'}; # get the dilution used in this sample
        $dilutions -> {$thisDilution} -> [0] = "coerce array"; # coerce this hash to point to a list - the zero slice placeholder is shifted out later
        my $referenceToDilutionList = $dilutions -> {$thisDilution}; # copy the reference to the list
        push @$referenceToDilutionList, $thisRow; # push the row number onto the list (pointed to by the hash of dilutions)
        }
    foreach my $thisDilution (keys %$dilutions){
        my $rowsWithThisDilution = $dilutions -> {$thisDilution};
        shift @$rowsWithThisDilution; # shift out the zero slice, as a placeholder
        }
    return $dilutions;
    }


######
sub setThresholds {
    # The program evaluates data over a range of threshold values, which can be adjusted by the user.  The best use would be to adjust the parameters so that the thresholds are selected in the linear range of fluorescence.  Parameters set by user: The user can change the low and high thresholds in the range, and the number of thresholds to test within that span. The program divides the range evenly and makes a list of fluorescence threshold values that is returned for use in other subroutines. 
    my $dataRecord = shift @_; # Reference to hash of file data
    my $environment = shift @_; # environmental variables

    # Set local versions of environmental variables.  The "first" and "last" represent "low" and "high" thresholds, 
    # stored as a fraction of the maximum value of the fluorescence.  For example, if the maximum fluorescence 
    # is 100000 units, the linear range might be 0.01 to 0.1 of that value (1000 units to 10000 units). 
    my $firstThreshold = $environment -> {'lowest threshold (fraction of max)'}; 
    my $lastThreshold = $environment -> {'highest threshold (fraction of max)'};
    my $numberOfThresholds = $environment -> {'suggested number of thresholds'};
    my $maxRn = $environment -> {'fluorescence maximum'};
    #
    my $firstRn = $firstThreshold*$maxRn; # pre-set low and high range of thresholds, converted to units of fluorescence
    my $lastRn = $lastThreshold*$maxRn;
    
    if ($environment -> {'manual control'}){# If under manual control, query the user
        do {
            printf "\nThe fluorescence readings in your data have a maximum value of %d units. ",$maxRn;
            print "\nBased on your preferences, ",$numberOfThresholds," threshold tests will be evenly spaced between ";
            printf "%d and %d fluorescence units.\n\n",$firstRn, $lastRn;
            print "Would you like to change these settings? (y/n) ";
            $getAnswer = <STDIN>;
            chomp $getAnswer;
            if (lc $getAnswer eq 'y' or lc $getAnswer eq 'yes'){ 
                print "Enter the following parameters...\n";
                do {
                    print "Lowest fluorescence value to test as a threshold: ";
                    $firstRn = <STDIN>;
                    chomp $firstRn;
                    }
                    until (($firstRn > 0 and $firstRn < $maxRn) or !(print "\n*** The number needs to be greater than zero and less than $maxRn ***\n"));
                do {
                    print "Highest fluorescence value to test as a threshold: ";
                    $lastRn = <STDIN>;
                    chomp $lastRn;
                    }
                    until (($lastRn > $firstRn and $lastRn < $maxRn) or !(print "\n*** The number needs to be greater than the lowest fluorescence value and less than $maxRn ***\n"));
                do {
                    print "Number of thresholds to test: ";
                    $numberOfThresholds = <STDIN>;
                    chomp $numberOfThresholds;
                    }
                    until (($numberOfThresholds > 0 and $numberOfThresholds < $environment -> {'limit thresholds to test'}) or !(print "\n*** The number needs to be greater than zero and less than $environment -> {'limit thresholds to test'} ***\n"));
                print "\nLet's double check your preferences...";
                }
            else {
                $getAnswer = 'n'; # If it isn't recognizably "yes", then it's taken to be "no"
                 }
            }
        until ($getAnswer eq 'n');
        }
    else {
        print "Calculating ...\n"; # provide some feedback if program is running automatically
        }
    #
    $firstThreshold = $firstRn/$maxRn; # store normalized value
    $lastThreshold = $lastRn/$maxRn; # store normalized value
    #
    my @thresholdList; # this will accumulate a list of thresholds, for return
    for (my $threshold = 0; $threshold < $numberOfThresholds; ++$threshold){
        my $thisRn = $maxRn*($firstThreshold + $threshold*($lastThreshold-$firstThreshold)/$numberOfThresholds); 
        # make the thresholds evenly spaced in the range, scaled to the $maxRn
        push @thresholdList, $thisRn; # record the fluorescence level of the threshold to a working list
        }
    #
    # Save any changes to the user preferences
    $environment -> {'lowest threshold (fraction of max)'} = $firstThreshold; # record the environmental variables
    $environment -> {'highest threshold (fraction of max)'} = $lastThreshold;
    $environment -> {'suggested number of thresholds'} = $numberOfThresholds;

    return \@thresholdList, $environment; # return the list of thresholds and the environmental variables
    }

sub setEstimates {
# Prepare a list of estimates to try during optimization process, with consultation with the user. 
    my $dataRecord = shift @_; # ref to the data set
    my $classes = shift @_; # ref to the data classification
    my $estimates = shift @_; # ref to the estimated copy numbers in each class
    my $environment = shift @_; # collect environmental variables
    #
    my $estimateValues;
    my $whatDoesUserWant;
    foreach my $thisClass (sort { lc($a) cmp lc($b) } keys %$classes) { # go through the class list
        ($environment -> {'classes'} -> {$thisClass} eq 'usable') or next; # check for error flag
        my $workingMin = int (1+ $estimates -> {$thisClass} -> {'absolute min estimate'}); # working and absolute minima are the same, initially

        my %initialPrefs = (                    
                'best estimate' =>            int ($estimates -> {$thisClass} -> {'mean estimate'}), # the rough estimate (without regard to efficiencies)
                'working minimum estimate' =>    $workingMin,
                'absolute minimum estimate' =>   int (1+ $estimates -> {$thisClass} -> {'absolute min estimate'}), 
                'working maximal estimate' =>    $environment -> {'suggested estimate range'} * int ($estimates -> {$thisClass} -> {'mean estimate'}),
                'how many estimates?' =>  $environment -> {'suggested estimates'}, # suggested number of estimates during optimization
                );
        if ($environment -> {'manual control'}){
            $whatDoesUserWant = queryUserOnEstimation(\%initialPrefs, $thisClass); # send to the user for possible modification
            }
        else {
            $whatDoesUserWant = \%initialPrefs; # under automatic control, the program takes it's own advice on estimate span.
            }
        # Having set the desired boundaries for estimation, the lists of estimates will be generated
        $estimateValues -> {$thisClass} = prepareEstimateList ($whatDoesUserWant); # pool the class results into a hash pointing to list
        }
    return $estimateValues; # this has lists for each class
    }

sub queryUserOnEstimation { # get the user preferences on estimate list
    my $whatToRecommend = shift @_;
    my $thisClass = shift @_;
    # local versions for readability
    my $bestEstimate = $whatToRecommend -> {'best estimate'};
    my $workingMinEstimate = $whatToRecommend -> {'working minimum estimate'};
    my $absoluteMinimum = $whatToRecommend -> {'absolute minimum estimate'};
    my $workingMaxEstimate = $whatToRecommend -> {'working maximal estimate'};
    my $numberOfEst = $whatToRecommend -> {'how many estimates?'};
    do { 
        print "The estimate for copy number in the class $thisClass is ";
        printf "%.2e ",$bestEstimate;
        print "copies in the undiluted sample.  It is recommended that you consider $numberOfEst geometrically spaced estimates in the range ";
        printf "%.2e to %.2e ",$workingMinEstimate, $workingMaxEstimate;
        print "copies, a ";
        printf "%d",$workingMaxEstimate/$workingMinEstimate;
        print "-fold range of values.\n\n";
        if ($workingMaxEstimate < $bestEstimate) {
            print "Warning *** I recommend that you set the highest estimate to a value greater than the rough estimate of ";
            printf "%.2e\n",$bestEstimate;;
            }
        print "Would you like to change these settings? (y/n) ";
        $getAnswer = <STDIN>;
        chomp $getAnswer;
        if (lc $getAnswer eq 'y' or lc $getAnswer eq 'yes'){ 

            print "Enter the following parameters...\n";
            do {
                print "Lowest estimate to test: ";
                $workingMinEstimate = <STDIN>;
                chomp $workingMinEstimate;
                }
                until (($workingMinEstimate >= $absoluteMinimum) or !(print "\n*** The number needs to be greater than $absoluteMinimum ***\n"));
            do {
                print "Highest estimate value to test: ";
                $workingMaxEstimate = <STDIN>;
                chomp $workingMaxEstimate;
                }
                until (($workingMaxEstimate > $workingMinEstimate) or !(print "\n*** The number needs to be greater than your preferred lowest estimate of $workingMinEstimate***\n"));
            do {
                print "Number of estimates to test: ";
                $numberOfEst = <STDIN>;
                chomp $numberOfEst;
                }
                until (($numberOfEst > 0 and $numberOfEst < $environment -> {'limit estimates to test'}) or !(print "\n*** The number needs to be greater than zero and less than $environment -> {'limit estimates to test'} ***\n"));
            print "\nLet's double check your preferences...";
            }
            else {
            $getAnswer = 'n'; # If it isn't recognizably "yes", then it's taken to be "no"
             }
        }
    until ($getAnswer eq 'n');
    #
    my $whatDoesUserWant; # prepare a reference to return
    $whatDoesUserWant -> {'best estimate'} = $bestEstimate;
    $whatDoesUserWant -> {'working minimum estimate'} = $workingMinEstimate;
    $whatDoesUserWant -> {'absolute minimum estimate'} = $absoluteMinimum;
    $whatDoesUserWant -> {'working maximal estimate'} = $workingMaxEstimate;
    $whatDoesUserWant -> {'how many estimates?'} = $numberOfEst;
    print "\nCalculating ...\n";
    return $whatDoesUserWant;
    }
    
sub prepareEstimateList { # using max and min values for an estimate, and a desired number of estimates to extract in the range, generate a list of geometrically-spaced estimates
    my $whatDoesUserWant = shift @_;
    # make local versions for readability
    my $maxEstimate = $whatDoesUserWant -> {'working maximal estimate'};
    my $workingMinEstimate = $whatDoesUserWant -> {'working minimum estimate'};
    my $numberEstimates = $whatDoesUserWant ->  {'how many estimates?'};
    #
    my @estimateList; # this will accumulate a list of logarithmically distributed estimates to test, for the class
    my $multiplier = ($maxEstimate/$workingMinEstimate)**(1/$numberEstimates);
    for (my $estimateIndex = 0; $estimateIndex < $numberEstimates; ++$estimateIndex){
        my $thisEstimate = $workingMinEstimate*($multiplier**$estimateIndex); # make the estimates log spaced in the range
        push @estimateList, $thisEstimate; # record the fluorescence levels
        }  
    return \@estimateList;
    }
    


######
# Subroutines related to rough estimation of copy number.  These are used to "seed" the optimization, and suggest a likely range for estimates
#####
sub estimateCopiesInEachClass {
    my $dataRecord = shift @_; # Reference to hash of file data
    my $classes = shift @_; # Reference to data classification
        #   $classes -> {$thisClass} -> {'list of all'}       refers to a list of all rows (included in the class as standards)
        #   $classes -> {$thisClass} -> {'list of neet'}      subset of just the neet rows
        #   $classes -> {$thisClass} -> {'list of admixed'}     subset of just the admixed rows
    my $thresholdValues = shift @_; # Reference list of thresholds to test
    my $environment = shift @_; # Get environmental variables
    my $estimates; # this will be loaded up with copy number estimates, to return at the end of the sub
    #
    # Step through the classes of data
    foreach my $thisClass (sort { lc($a) cmp lc($b) } keys %$classes) { # go through the class list
        ($environment -> {'classes'} -> {$thisClass} eq 'usable') or next; # This is a check for a flagged error
        my @pooledEstimates4class; # will be used to keep track of all estimates of copy number, for data in this class
        #
        # Pick the rows that apply
        my $rowsWithThisClass = $classes -> {$thisClass} -> {'list of all'}; # get reference to a list of the rows corresponding to this class
        #
        # Step through fluorescence threshold values, and get copy number estimates for each dilution value.  The fluorescence values are indexed in a list.
        for (my $threshold = 0; $threshold <= $#$thresholdValues; ++$threshold){
            my $thisRn = $thresholdValues -> [$threshold]; # This is the fluorescence value at the threshold
            my $ref_ctValHash = getCts($thisRn, $rowsWithThisClass, $dataRecord); # Get Cq values for the rows of data in this class, given the threshold
            #
            # Given rows and Cq values, get estimates at all dilutions in this class.  This may return an error code, so check that next
            my $estimates_AtThreshold = estimateAtEachDilution ($dataRecord, $rowsWithThisClass, $ref_ctValHash, $environment);
            #
            # Error handling ... pull out of this subroutine and start over, excluding a pair of wells
            if ($estimates_AtThreshold -> [0] eq 'pairwise incompatibility') {
                #This is a key to an error, indicating that two rows are mutually inconsistent and need to be excluded.  
                #... back up and restart the analysis without these two rows.
                my $errors;
                $errors -> {'first sample of pair to exclude'} = $estimates_AtThreshold -> [1];
                $errors -> {'second sample of pair to exclude'} = $estimates_AtThreshold -> [2],
                return $errors, $environment; # return early, so this can all be re-tried without these sample rows included
                }
            #
            # If the estimation process worked (without the error handled above) pool them for the whole class
            if ($#$estimates_AtThreshold > -1) { # if we have estimates collected
                push @pooledEstimates4class, @$estimates_AtThreshold; 
                # pool the estimates for a later analysis of mean copy number (in the whole class, not just this threshold)
                }
            }
        #
        # Work with estimates collected for the class over all thresholds
        $estimates -> {$thisClass} -> {'mean estimate'} = Statistics::Basic::Mean->new(\@pooledEstimates4class)->query; # What was the mean estimate and variance for this class, over all thresholds?
        my $classVar = Statistics::Basic::Variance->new(\@pooledEstimates4class)->query; 
        $classVar = $classVar/2; # data are represented twice, so divide the variance by two
        if ($estimates -> {$thisClass} -> {'mean estimate'} > 0){
             $estimates -> {$thisClass} -> {'stdev estimate'} =  (100*$classVar**0.5/$estimates -> {$thisClass} -> {'mean estimate'}); # figure the percent standard deviation from the corrected variance
            }
        else {
             $estimates -> {$thisClass} -> {'stdev estimate'} = -1;
            }
        #
        # what is the smallest possible estimate that could be considered, given the samples that are used?
        $estimates -> {$thisClass} -> {'absolute min estimate'} = findMinEstimate ($dataRecord, $rowsWithThisClass, $thisClass);
        #
        # Error handling ... if the minimal estimate is negative
        if ($estimates -> {$thisClass} -> {'absolute min estimate'} <= 0) {
            print "\n*** ERROR ***\nThe samples in the $thisClass class generated an impossible minimal estimated value, suggesting a problem with the types of dilutions and admixtures.  ";
            print "It will not be possible to complete the analysis with this class.\n";
            $environment -> {'classes'} -> {$thisClass} = 'defective'; # flag the class as defective
            }
        }
    #
    return $estimates, $environment; # return references to a hash of arrays (class name) => [mean, SD, @sequence of means over each threshold]   
    }  
    
sub estimateAtEachDilution {
    # Given a list of rows (associated with a class), and Cq values for each row (at a specific threshold):
    #       Go through the dilutions and make pair-wise comparisons between rows in the dilution series
    #       Use delta Cq and a crude estimate of efficiency (e.g. 2.0) to make a rough estimate of concentration factor relating the two samples
    #       Then solve for the estimated copy number algebraically.
    #       Return list of estimates based on pairwise comparisons (at a specific threshold), over all dilutions
    my $dataRecord = shift @_;
    my $salientRows = shift @_;
    my $ref_ctValHash = shift @_;
    my $environment = shift @_; # Get environmental variables
    my $productivity = $environment -> {'productivity'};# Set local version of environmental variable
    my @pairwiseEstimates; # store the estimates of copy number in this sample class, using this threshold.
    # get a reference to a hash associating (dilution) => (list of rows with this dilution)
    my $dilutions = whatDilutions ($dataRecord, $salientRows);
    # Prepare estimate of initial copy number for all samples with the same dilution factor
    foreach my $thisDilution (keys %$dilutions){
        my $rowsWithThisDilution = $dilutions -> {$thisDilution};
        # Compare the threshold Cq of this row with other rows, in the same dilution series
        foreach my $thisRow (@$rowsWithThisDilution) {   
            my $thisCt = $ref_ctValHash -> {$thisRow};
            my $thisAdmix = $dataRecord->{$thisRow}->{'admixed DNA'}; # how much internal standard is mixed in this one?
            # Get another row for comparison, and calculate the delta Cq
            foreach my $otherRow (@$rowsWithThisDilution) {
                my $otherAdmix = $dataRecord->{$otherRow}->{'admixed DNA'}; # how much internal standard is mixed in the other one?
                if ($otherAdmix != $thisAdmix) {
                    my $otherCt = $ref_ctValHash -> {$otherRow};
                    my $deltaCt = $otherCt-$thisCt; # the difference in Cq at a common threshold fluorescence
                    # estimate the "fold difference" between "this" and "other" samples, using an assumed (1+E) or "productivity" factor
                    my $factorCopies = $productivity**$deltaCt;   
                    if ($factorCopies != 1) { # avoid singularities if deltaCt == 0.
                        my $experimentalCopies = ($factorCopies*$otherAdmix - $thisAdmix)/(1-$factorCopies); # estimate of the copies in the "experimental" sample
                        # Based on the equation: 
                            # (ExperimentalCopies + thisAdmixture)/(ExperimentalCopies + otherAdmixture) = factorCopies 
                            # ... where factorCopies is estimated from deltaCt (above) and we solve algebraically for ExperimentalCopies
                        if ($experimentalCopies <= 0){
                            print "Inconsistency: Sample rows $thisRow (",$dataRecord -> {$thisRow} -> {'sample'},")";
                            print " and $otherRow (",$dataRecord -> {$otherRow} -> {'sample'},")";
                            print ", when considered together, suggest a negative copy number in the experimental sample!  ";
                            print "This could occur if the admixed DNA is impure and carries an inhibitor of PCR.  ";
                            print "The conclusions from this analysis may be untrustworthy even though comparison between these samples ";
                            print "has been excluded from the calculation.\n";
                            # send back error and re-do all calculations to this point
                            return ['pairwise incompatibility',$thisRow,$otherRow];
                            }
                        else {
                            push @pairwiseEstimates, $experimentalCopies/$thisDilution; # Record the estimates (at this threshold) to return    
                            }
                        }
                    }
                }
            }
        }
    return \@pairwiseEstimates;
    }
                
sub findMinEstimate { # This subroutine finds the minimal estimate of copy number that could meaningfully be applied to the data in a class
    # If "H" is the highest amount of experimental template among the neet samples and "L" is the smallest amount of experimental template in an admixed sample, then it is necessary that:
    #    H > (L +  standard) 
    # where "standard" is the smallest admixture; otherwise that admixed sample will have a copy number that exceeds the range of neet samples.
    my $dataRecord = shift @_; # the hash containing data from the file
    my $salientRows = shift @_; # reference to list of salient rows, for this class
    my $thisClass = shift @_; # name of class, for communication with the user
    
    my $admixtureRows = $classes -> {$thisClass} -> {'list of admixed'}; # just the rows WITH admixed internal control
    my $neetRows = $classes -> {$thisClass} -> {'list of neet'}; # just the rows WITHOUT admixed internal control
    
    # Find the maximum template (highest copy number) among the neet samples
    my $maxNeet = "initial";
    foreach my $thisRow (@$neetRows) {
        if ($maxNeet eq "initial") {
            $maxNeet = $dataRecord -> {$thisRow} -> {'dilution factor'}; #initialize to first value
            }
        $maxNeet > $dataRecord -> {$thisRow} -> {'dilution factor'} or $maxNeet = $dataRecord -> {$thisRow} -> {'dilution factor'}; # capture maximum
        }
    # Find the smallest dilution with the smallest amount of admixed DNA.  This will be the most stringent test for the estimation
    my $minAdmix = "initial"; # 
    my $admixInMin = "initial";
    foreach my $thisRow (@$admixtureRows) {
        if ($minAdmix eq "initial") {
            $minAdmix = $dataRecord -> {$thisRow} -> {'dilution factor'}; #initialize to first value
            }
        if ($minAdmix >= $dataRecord -> {$thisRow} -> {'dilution factor'}) { # does thisRow have an equal or smaller dilution than we've seen? 
            $minAdmix = $dataRecord -> {$thisRow} -> {'dilution factor'};    # record the dilution
            # Now inspect the admixture with this minimal dilution ... find its minima as well
            if ($admixInMin eq "initial") {
                $admixInMin = $dataRecord -> {$thisRow} -> {'admixed DNA'}; #initialize to first value
                }
            if ($admixInMin > $dataRecord -> {$thisRow} -> {'admixed DNA'}){ # check if this has a smaller admixture than we've seen in a minimum dilution
                $admixInMin = $dataRecord -> {$thisRow} -> {'admixed DNA'};  # record the minimal amount of admixture, among dilutions that are minima
                }
            }
        }
    my $differentialDilution = $maxNeet - $minAdmix; 
    # A differential in dilution values (numbers between 0 and 1) could be considered arbitrary units of experimental template, where the copy number of the undiluted template is "1".  This differential must be positive (or the experimental component would be a "negative" copy number; see error flag below).  The "maxNeet" value is the largest amount of experimental DNA added to a sample with no admixed control (in fractional units).  
    # The copy number values of admixed samples must be nested (at least partially) between the minimum and maximum dilutions. 
    #Use this differential to divide the minimum amount of admixture (units of "copies") to arrive at the minimum estimate for which some admixed samples will be in range.
    if ($differentialDilution <= 0){
        print "\n*** ERROR ***\nThe class named $thisClass does not have appropriately-spaced dilutions.\n";
        print "The problem is that the internal standard must be added to samples that are diluted to at least the same degree as samples lacking standard.  ";
        print "Your samples lacking an internal standards go as high as a $maxNeet:1 dilution, but your admixed samples (with standard) only go down to a $minAdmix:1 dilution.  ";
        print "Advice: Your samples with internal standards need to have LESS of the experimental DNA (i.e. a lower dilution, well below $minAdmix:1), ";
        print "so they are nested in the range of the samples that are not mixed with a standard.\n";
        return 0; # this is an error code!
        }
        
    return $admixInMin/$differentialDilution; # a minimum for the estimate (in copies per 1x unit)
    }


sub getPreferences {
    # Set environmental variable and preferences.
    # These boundaries may be changed by the programmer and will be used throughout the program
    my %environmental = (
        'file name' => '', #user is queried on this later
        'manual control' => 0, # set to 0 for automatic control of estimation process (user is queried on this later)
        'precision' => 0.01, # details on how far the program should run, if not in manual mode
        'limit iterations' => 10,
        'productivity' => 2, # used in estimation (rough efficiency value)
        'base of logarithm' =>10, #  base for log report
        
         # Issues related to file validation - limits on columns and rows
        'limit cycles in data' => 100,
        'minimal cycles in data' => 2,
        'limit sample rows in data' => 400,
        'minimal sample rows in data' => 2,
        
        # Issues related to thresholds: how many can be tested, and what suggestions are made
        'fluorescence maximum' => 0, # this is a placeholder for the maximum fluorescence in data, filled later
        'limit thresholds to test' => 1000, # upper bounds.
        'suggested number of thresholds' => 50, # thresholds to try during optimization
        'lowest threshold (fraction of max)' => 0.01, # Multiplied times maximum fluorescence to get a suggested starting point
        'highest threshold (fraction of max)' => 0.1, # Multiplied times maximum fluorescence to get a suggested ending point
        
        # Issues related to estimates: how many can be tested, and what suggestions are made
        'limit estimates to test' => 10000, # upper bounds
        'suggested estimates' => 100, # estimates to try during optimization.
        'suggested estimate range' => 10,# this factor is multiplied by the rough estimate to generate a suggested upper bounds
    ); 
    my $environment = \%environmental; # handle in future as a reference to a hash

    # User queries
    # where's the file?
    do {
        print "\nWhat tab-delimited PCR data file would you like to open? ";
        $environment -> {'file name'} = <STDIN>;
        chomp $environment -> {'file name'};
        }
    until (length($environment -> {'file name'}));
    
    # automatic or manual control?
    print "Do you want to take manual control of the optimization? (y/n) ";
    my $manualAnswer = <STDIN>; 
    chomp $manualAnswer;
    if (lc($manualAnswer) eq 'y' or lc($manualAnswer) eq 'yes'){ # assumes the answer is no otherwise
        $environment -> {'manual control'} = 1; # set to 1 for manual control of estimation process
        }
    #
    return $environment;
}


sub readDataFile { # Opens a file and returns contents in one string
    my $file = shift @_;
    open (FILE,$file) or die "I can't find or open a file called $file!\n";
    my @listOfLines = <FILE>; # this divides file by linefeed characters (hex 0A)
    close (FILE);
    # Go through a process to remediate files stored in macintosh vs. PC format (hex 0D vs. hex 0D0A line endings)
    if (!$#listOfLines){ # if the top numbered slice = 0, it is possible the file source is Macintosh, so split file on carriage returns (hex 0D)
        @listOfLines = split /\x0D/, $listOfLines[0];
        }
    my $fileInOneLine = join ("\x0A", @listOfLines); # join lines using linefeed as delimiter (as if unix format)
    $fileInOneLine =~ s/\x0D//g; # cleanse file of carriage returns (hex 0D) that may remain if file source was PC.  Line delimiter will now be strictly hex 0A.
    @listOfLines = split /\x0A/, $fileInOneLine;
    #
    my ($dataRecord, $environment) = hashTheFile(\@listOfLines, $environment); # Data file is converted to hash form: (row number) => hash of fields in row
    return $dataRecord;
    }


sub hashTheFile { 
    my $fileData = shift @_;
    my $environment = shift @_;
    my @listOfLines = @$fileData; # coerce it into a list for handling
    # validation of rows
    if ($#listOfLines < $environment -> {'minimal sample rows in data'}) {
        die ("\nThe file needs at least ",$environment -> {'minimal sample rows in data'}," sample rows in it!\n");
        }
    elsif ($#listOfLines > $environment -> {'limit sample rows in data'} -1) {
        die ("\nThe file can only have up to ",$environment -> {'limit sample rows in data'}," sample rows in it!\n");
        }
    #
    # Prepare a hash of the file
    my %hashOfFile = ();
    for (my $thisLine = 0; $thisLine <= $#listOfLines; ++$thisLine){
        my @fields = split /\x09/, $listOfLines[$thisLine]; # working with a tab-delimited (hex 09) data file ... split it here
        #
        # validation of columns in each row
        if ($#fields > 4 + $environment -> {'limit cycles in data'}){
            die ("\nToo many fields in row $thisLine of your file (the program limit is ",$environment -> {'limit cycles in data'}," cycles)\n");
            }
        elsif ($#fields < 5 + $environment ->  {'minimal cycles in data'}){
            die ("\nNot enough fields in row $thisLine of your file (the program limit is ",$environment -> {'minimal cycles in data'}," cycles).  Note that the data file must be tab delimited.\n");
            }
        #
        $hashOfFile {$thisLine} = {                                 # for each row of sample data, associate keys with each column of data
                'sample' =>                             $fields[0],     # sample name
                'data class' =>                         $fields[1],     # allows for analysis of separate classes of data
                'dilution factor' =>                    $fields[2],
                'admixed DNA' =>                    $fields[3],
                'is not a standard' =>                $fields[4],
                'excluded due to data incompatibility'     =>      0, #initialize (may be set later)
                };
        my $firstColumnOfData = 5; # this is how many columns of information precede the cycle data in the file
        # Now add on all the data fields (the cycle data) to each sample record
        for (my $dataField = $firstColumnOfData; $dataField <= $#fields; ++$dataField){
            my $cycleNumber = 1+ $dataField - $firstColumnOfData;
            $hashOfFile{$thisLine}{$cycleNumber} = $fields[$dataField]; # cycle data are stored with numerical keys
            }
        }
    $environment -> {'fluorescence maximum'} = getMaxData(\%hashOfFile); # maximum fluorescence value in the data
    return \%hashOfFile, $environment; # return a reference to the hash of the file as a data record
    }

sub getTopCycle { # How many cycles of PCR data are represented in this row?
    my %rowHash = %{shift @_};
    my $topCycle = 0;
    while (my ($thisRow, $v) = each %rowHash) { # look at the data hash, "row by row"
        ($thisRow<$topCycle) or $topCycle = $thisRow # If cycle number is not less than the top, it is remembered as the top.
        }
    return $topCycle;
    }
    
sub getMaxData { # What is the maximum value of the fluorescence data, and top cycle number?  We use this information to set a range of thresholds.
    my $dataRecord = shift @_;
    my $maxData = 0; #initialize
    my $topCycle = 0;
    while (my ($thisRow, $hashOfThisRow) = each %$dataRecord) { # look at the data hash, "row by row"
        if ($thisRow>0){ # ignore the zero row, because it only has title information
            my @sortedRow = sort { $b <=> $a }  %$hashOfThisRow; # reverse sort the row to find the maximum value (in slice 0)
            if ($maxData < $sortedRow[0]) {
                $maxData = $sortedRow[0];
                }
            }
        }
    return $maxData;
    }


sub classifyData {
    # Returns hashed array:
    #   $classes -> {$thisClass} -> {'list of all'}       refers to a list of all rows (included in the class as standards)
    #   $classes -> {$thisClass} -> {'list of neet'}      subset of just the neet rows
    #   $classes -> {$thisClass} -> {'list of admixed'}     subset of just the admixed rows
    #
    # Also conducts validation and error handling of the class data, and may drop flags into the environmentalHash
    #
    my $dataRecord = shift @_;
    my $environment = shift @_;
    my $classes;
    while (my ($thisRow, $hashOfThisRow) = each %$dataRecord) { # look at the data hash, "row by row" to classify
        if ($thisRow>0){ # ignore the zero row, because it only has title information
            #
            # Get all rows marked "standard"
            if ($dataRecord -> {$thisRow} -> {'is not a standard'} ne '' and $dataRecord -> {$thisRow} -> {'is not a standard'} > 0 and $dataRecord -> {$thisRow} -> {'excluded due to data incompatibility'} == 0) {
                my $thisClass = $hashOfThisRow->{'data class'}; # what data class does this row belong to?
                $classes -> {$thisClass} -> {'list of all'} -> [0] = "coerce array"; # placeholder is shifted out later
                my $allOfThisClass = $classes -> {$thisClass} -> {'list of all'};
                push @$allOfThisClass, $thisRow; # add to hash of lists of rows matching this class
                my $neetOfThisClass; # will also keep separate track of just the "neet" and just the "admix" rows
                my $admixedOfThisClass;
                #
                # Determine if the row is a "neet" row with no control added, or an "admix" row
                if ($dataRecord -> {$thisRow} -> {'admixed DNA'} == 0){ # a "neet" row
                    $classes -> {$thisClass} -> {'list of neet'} -> [0] = "coerce array"; # placeholder is shifted out later
                    $neetOfThisClass = $classes -> {$thisClass} -> {'list of neet'};
                    push @$neetOfThisClass, $thisRow;
                    }
                elsif ($dataRecord -> {$thisRow} -> {'admixed DNA'} > 0) { # an "admix" row
                    $classes -> {$thisClass} -> {'list of admixed'} -> [0] = "coerce array"; # placeholder is shifted out later
                    $admixedOfThisClass = $classes -> {$thisClass} -> {'list of admixed'};
                    push @$admixedOfThisClass, $thisRow;
                    }
                }
            }
        }
    # Validate the classes (possible die if fatal errors discovered)
    my $usableClasses;
    ($usableClasses, $environment) = validateClasses ($dataRecord, $classes, $environment);
    #
    # Report on classification of data
    print "\n\nThe data in the file are classifed into $usableClasses group";
    $usableClasses == 1 or print "s"; # make plural, if appropriate
    print " as follows:\n\n";
    foreach my $thisClass (sort { lc($a) cmp lc($b) } keys %$classes) { # go through the class list
        my $neetRows = $classes -> {$thisClass} -> {'list of neet'};
        my $ref_admixRows = $classes -> {$thisClass} -> {'list of admixed'};
        print "\t$thisClass, with ",$#$neetRows+1," neet and ",$#$ref_admixRows+1," admixed samples included in the standards\n";
        }
    
    return $classes, $environment;
    }

sub validateClasses {
    my $dataRecord = shift @_;
    my $classes = shift @_;
    my $environment = shift @_;
    
    # Were there any classes?
    my $numberOfClasses = (keys %$classes);
    if ($numberOfClasses == 0){
        print "\n\n*** Error:  No class names were detected in the data file, and this information is necessary for organizing the analysis.  ";
        print "Enter information into the class fields of the data file (column $_CLASSFIELD) and try again.\n\n";
        die;
        }
    #
    # Are there rows, dilutions and admixtures?
    foreach my $thisClass (sort { lc($a) cmp lc($b) } keys %$classes) { # go through the class list
        $environment -> {'classes'} -> {$thisClass} = 'usable'; # initial state ... may be changed below
        my $salientRows = $classes -> {$thisClass} -> {'list of all'};
        if ($#$salientRows > 0) { # this class has at least one row
            shift @$salientRows; # shift out the zero slice, as a placeholder
            foreach my $thisRow (@$salientRows) {
                if ($dataRecord -> {$thisRow} -> {'dilution factor'} <= 0 or $dataRecord -> {$thisRow} -> {'dilution factor'} > 1) { # out of range error
                    print "\n*** ERROR: The dilution of ",$dataRecord -> {$thisRow} -> {'dilution factor'};
                    print " shown in row $thisRow (sample ",$dataRecord -> {$thisRow} -> {'sample'}," ) is out of range.  ";
                    print "The dilutions D must be in the range 0 < D <= 1\n";
                    $environment -> {'classes'} -> {$thisClass} = 'defective'; # mark the class as unusable
                    }
                if ($dataRecord -> {$thisRow} -> {'admixed DNA'} < 0) { # out of range error
                    print "\n*** ERROR: The admixture of ",$dataRecord -> {$thisRow} -> {'admixed DNA'};
                    print " shown in row $thisRow (sample ",$dataRecord -> {$thisRow} -> {'sample'}," ) is out of range.  ";
                    print "The admixtures must zero or positive numbers of copies.\n";
                    $environment -> {'classes'} -> {$thisClass} = 'defective'; # mark the class as unusable
                    }  
                }
            }
        else { # there wasn't a row (not a conceivable error, since the class name is associated with a row)
            print "\n*** ERROR: The class $thisClass does not have any data rows.\n";
            $environment -> {'classes'} -> {$thisClass} = 'defective'; # mark the class as unusable
            }
        #
        # Validate the count of neet rows
        my $neetRows = $classes -> {$thisClass} -> {'list of neet'};
        if ($#$neetRows > 0) { # there were neet rows, with no admixed dna
            shift @$neetRows; # shift out the zero slice, as a placeholder
            }
        else { # if one or fewer "neet" rows in this class, the class is not usable
            print "\n*** WARNING: All the data rows in class $thisClass have control DNA; there are no neet samples.\n";
            }
        #
        # Validate the count of admixed rows
        my $ref_admixRows = $classes -> {$thisClass} -> {'list of admixed'};
        if ($#$ref_admixRows > 0) { # there were rows with admixed dna
            shift @$ref_admixRows; # shift out the zero slice, as a placeholder
            }
        else { # if there isn't even one admixed row in this class, the class is not usable
            print "\n*** ERROR: The data rows in class $thisClass do not include one or more samples with admixed internal control template.\n";
            $environment -> {'classes'} -> {$thisClass} = 'defective'; # mark the class as unusable
            }   
        }
    # Do we have any usable classes remaining?
    my $usableClasses;
    foreach my $thisClass (sort { lc($a) cmp lc($b) } keys %$classes) { # go through the class list
        ($environment -> {'classes'} -> {$thisClass} ne 'usable') or ++$usableClasses;
        }
    $usableClasses or die ("\n\n*** Fatal Error ***  There were no usable classes of data.  Note the problems described above with each class name.\nAdvice: Samples representing dilutions (with and without internal standard) should be grouped under the same class name for analysis.\n\n");
    return $usableClasses, $environment;
    }

    
