# Supplementary material for: Quantitative polymerase chain reaction analysis by deconvolution of internal standard
Source: BMC Mol Biol. 2010 Apr 29;11:30. doi: 10.1186/1471-2199-11-30 (PMC2877679; doi:10.1186/1471-2199-11-30)
Supplement: Additional file 2 — Sample data file for use with the perl program Deconvolution. This is a tab-delimited text file containing sample data, suitable for use with the program Deconvolution. [file 1471-2199-11-30-S2.TXT]

Well	Class	Dilution	Admixed	Standard	Cycle 1	Cycle 2	Cycle 3	Cycle 4	Cycle 5	Cycle 6	Cycle 7	Cycle 8	Cycle 9	Cycle 10	Cycle 11	Cycle 12	Cycle 13	Cycle 14	Cycle 15	Cycle 16	Cycle 17	Cycle 18	Cycle 19	Cycle 20	Cycle 21	Cycle 22	Cycle 23	Cycle 24	Cycle 25	Cycle 26	Cycle 27	Cycle 28	Cycle 29	Cycle 30	Cycle 31	Cycle 32	Cycle 33	Cycle 34	Cycle 35	Cycle 36	Cycle 37	Cycle 38	Cycle 39	Cycle 40	Cycle 41	Cycle 42	Cycle 43	Cycle 44	Cycle 45	Cycle 46	Cycle 47	Cycle 48	Cycle 49	Cycle 50
19 B3	RCAN1.1	1		1	-894.742188	-280.15625	57.341797	71.201172	-22.074219	-108.634766	-114.798828	-56.261719	173.226563	641.054688	1758.978516	4251.947266	9294.240234	19183.24023	38375.36328	75225.03125	144046.4688	267512.9688	472185.5625	775143.4375	1156205.25	1556846	1909203.5	2178179.75	2366859	2496330.25	2586228	2649264	2694273.25	2727488.25	2751625.25	2768574	2778874.75	2785323.75	2788423	2789388.75	2788139	2785447	2781403.5	2776765.5										
20 B4	RCAN1.1	1		1	-700.645508	-269.082031	-13.998047	23.753906	60.097656	0.042969	-67.880859	-139.535156	137.521484	675.546875	1813.15625	4111.242188	9053.451172	18726.75781	37485.86719	73314.03906	140422.5	260524.4375	460341.0938	758286.5	1137875.875	1542888.375	1906834.125	2190327	2392451.25	2531241	2628301	2696480.75	2745873.75	2781496.25	2807581.5	2826654.5	2839643.25	2847585.25	2851630	2853761.75	2854563.25	2853402.5	2850013.5	2844575										
31 C3	RCAN1.1	0.5		1	-335.697266	-111.46875	-49.484375	12.589844	38.109375	57.955078	-37.033203	-18.271484	-3.865234	112.148438	418.177734	1383.617188	3453.976563	7570.873047	15694.91211	31557.94922	61951.96094	118878.2344	222092.5	397820.4375	668284.875	1028040.125	1429256.5	1802913.625	2100757.5	2314499.75	2460670.5	2560169	2629054.5	2678684.5	2715153.75	2741420.25	2758802.5	2769421.75	2776418	2780252.5	2781021.5	2779121.75	2776487	2773406.5										
32 C4	RCAN1.1	0.5	250000	1	-593.493164	-162.349609	25.567383	46.727539	20.892578	-61.37207	-106.350586	-73.794922	148.330078	549.617188	1351.560547	2880.132813	6144.641602	12753.5918	25601.25781	50280.1875	96999.23438	182674.1875	331385.4375	566718.4375	893864.3125	1277985.25	1655179.75	1968072	2198019	2356715.5	2466283.75	2542295.25	2595050.25	2632056	2659895.5	2680400.5	2693828.75	2701477.5	2705648.5	2707329.5	2707061.25	2704792.25	2701748	2698800.75										
43 D3	RCAN1.1	0.25		1	-320.146484	-131.007813	-42.550781	-69.654297	58.859375	88.328125	74.621094	-46.085938	-63.517578	-56.201172	60.697266	469.650391	1475.623047	3598.003906	7934.431641	16592.81641	33275.73438	65105.71875	124750.8281	232159.8906	412940.5938	685677.6875	1039063.25	1422020.625	1769915.5	2042262.5	2235469.75	2367110.25	2456777	2520239	2566845.75	2600504.5	2623394.5	2639644.5	2652223	2660782.75	2664699.5	2665382.5	2663700.25	2660592.5										
44 D4	RCAN1.1	0.25	250000	1	-469.130859	-215.453125	-68.742188	-1.814453	40.259766	67.529297	26.228516	5.453125	-68.912109	26.277344	387.867188	1359.898438	3266.904297	7073.175781	14941.76563	30153.5625	59204.20313	113528.2031	212030.0938	379571.75	635838.4375	976395.0625	1356543.625	1711241.875	1993734.875	2196958	2337042.75	2433335.25	2500500.75	2548486.25	2582953	2607411	2624359.25	2635735.5	2643582	2647333.25	2647825.75	2646125.5	2644400	2642497.5										
55 E3	RCAN1.1	0.125		1	-648.541016	-285.375	-74.460938	57.765625	51.710938	28.919922	-62.958984	-9.755859	8.777344	-12.308594	52.416016	290.447266	803.779297	1705.240234	3699.019531	7843.787109	16151.38672	32065.23242	62448.14453	119503.6406	222552.2188	396193.6875	660579.875	1005717.688	1383973	1729288.75	2000595.625	2193137	2325443	2416327.75	2480222.25	2526347.25	2559098.5	2582266.25	2599227	2611942	2618741.25	2621728.5	2622452.75	2622566.25										
56 E4	RCAN1.1	0.125	250000	1	-392.583984	-189.435547	-46.25	17.71875	49.566406	34.679688	-23.894531	-65.607422	33.787109	180.574219	399.650391	955.703125	2353.595703	5311.388672	11126.06641	22298.67773	43820.53516	84639.21094	159903.375	292067.5625	505370.3438	808630.875	1174005	1541841.875	1855529.5	2090598.625	2254113.25	2365909.75	2443380.25	2498415.75	2537353	2565560	2585202	2598493	2607944	2614003.25	2615968.75	2615041.5	2613601	2612423.25										
67 F3	RCAN1.1	0.0625		1	-323.449219	-126.439453	17.984375	-7.527344	-48.107422	-29.896484	82.722656	46.40625	-61.582031	-166.689453	-174.830078	-120.091797	44.794922	398.162109	1243.691406	3156.763672	7225.425781	15363.68555	30984.47266	60833.63672	116974.0781	218674.9844	391345.9063	655925.75	1006835.5	1396478.25	1758745.875	2046192.375	2251723.25	2392046	2489130	2557771	2606903.75	2641133.5	2665712.25	2683168.5	2695837.25	2702811.75	2706372.75	2707929.75										
68 F4	RCAN1.1	0.0625	250000	1	-316.956055	-115.291016	-14.384766	-6.003906	-5.662109	44.449219	13.46875	-21.306641	-10.560547	110.130859	278.748047	780.197266	1974.652344	4426.416016	9319.001953	18860.22656	37292.95703	72406.16406	137781.7969	254382.2344	447661.0313	733801	1096171	1479474	1819730.375	2081947.875	2267673.75	2394776	2481998	2542542.25	2586427	2617849.75	2639468	2653261.5	2663322.25	2670368	2673614	2673736.25	2671443.75	2667408.25										
15 B3	Actin	0.01		1	401.567383	171.839844	70.030762	50.349121	0.374023	-130.235352	-129.408691	-23.902344	162.79248	445.793457	1117.445801	2627.858887	5643.790039	11639.08398	22883.6875	44090.76172	83607.07813	155407.7656	277611.4063	465443.5	714132.9375	984632.75	1220762.625	1389840.125	1496686.875	1564853.75	1610878.125	1643471.625	1666123	1681292.25	1690167.5	1693922.25	1694254.625	1691788.875	1687672	1682650.75	1678109.75	1673195.125	1668304.625	1663200.875										
16 B4	Actin	0.01		1	-296.306702	-227.624634	-84.291962	52.638428	60.490295	23.743774	-19.484253	-31.664185	-1.432129	265.9552	991.940674	2536.308594	5715.23291	12046.01465	24346.28516	47734.27344	91610.97656	171652.4063	310519	529479.3125	830415.375	1171751.25	1483931.5	1715303.75	1863373.25	1956198.25	2017851.875	2060852.375	2089444.625	2108649.5	2121423.75	2129275.5	2131666.25	2130655.75	2127669	2123819.25	2118952.5	2114648.75	2110162.75	2105011.75										
27 C3	Actin	0.005		1	368.110352	89.774414	-39.550293	-44.214844	49.807617	67.980469	49.328125	-43.45459	-39.896973	136.724121	634.012207	1479.499512	3024.093262	5971.067383	11858.73242	23177.3418	44659.98828	85055.83594	159104.8281	288101.6563	493691.5938	780973.875	1113814.25	1425547.25	1661628.875	1815591.875	1912356.25	1977013.375	2022738.75	2055149	2078080.125	2091982.625	2098597.5	2100004.75	2098734.75	2095607.875	2091575.5	2087549.125	2083394.875	2078879.75										
28 C4	Actin	0.005	250000	1	225.329102	140.687012	13.787598	-31.681152	3.709961	61.504395	-28.706055	-66.257813	47.643555	340.653809	857.486328	1882.883301	4069.849121	8259.040039	16373.09375	31864.58789	61279.80078	115908.4922	213708.9375	377933.4063	624906.125	940853.1875	1269205.25	1544377.625	1735471.875	1856028.375	1932535.875	1982990.125	2016570	2038731.125	2052941.125	2061170.625	2063092.25	2062336.625	2059832.875	2056490.5	2051381.75	2046996.25	2042978.875	2037989										
39 D3	Actin	0.0025		1	318.801758	247.662109	125.914063	0.682129	-65.006836	-111.252441	-80.30127	-4.507813	134.472168	150.812012	253.154785	514.380859	1186.110352	2679.083496	5447.566406	10495.20898	20026.6582	38467.16797	73117.25	136926.2031	249240.3438	431891.1875	694222.5625	1010596.5	1319033.625	1560732.25	1721842.875	1824049.875	1892692.625	1940736.25	1975159.375	1998983.75	2014055.125	2022748.25	2026181	2026069.375	2023186.125	2019562.875	2016151.75	2013741.375										
40 D4	Actin	0.0025	250000	1	93.236816	94.223633	90.529785	11.435059	-61.024414	-110.131836	-21.428223	16.998047	73.62207	197.318359	532.245605	1251.57373	2767.522949	5844.264648	11797.98242	23027.94922	44398.01172	84665.36719	158731.1875	288693.5938	498376.4688	796732.3125	1151159.875	1491430.75	1754464.875	1927716.5	2036459.625	2108074.75	2156783	2190471	2213497.75	2227988	2234682.25	2236114.5	2233851.25	2230181.25	2225522	2221541.5	2216963.5	2211737.75
51 E3	Actin	0.00125		1	-367.841309	-92.966309	57.475098	27.844238	-65.116699	-94.089355	-1.64209	61.944336	13.583496	-62.26416	-50.609863	140.103516	591.141113	1283.269043	2652.979004	5377.77002	10752.05273	20700.15234	39756.30859	75638.375	141523.8594	257494.8438	445559.7813	715213.5625	1037244.813	1348772.5	1591770.5	1753344.5	1855910.125	1924259.375	1972202.875	2005624.625	2028368.125	2042765	2050319.875	2053835.25	2054001.875	2052115	2048543	2044869.25
52 E4	Actin	0.00125	250000	1	-37.041504	-38.611816	-28.96875	-0.003418	22.593262	26.680176	2.133789	-0.852051	-21.583496	93.380859	332.880859	886.909668	1964.254883	4195.322754	8302.036133	16147.11133	31038.8125	59492.16406	112617.0391	208281.3125	370036.4688	617062.3125	938693.0625	1282774.125	1578296.125	1787931.75	1920026.75	2004314.125	2060577.375	2099162.5	2124477.75	2139952.5	2147122.5	2148982.25	2147019.5	2143403.5	2139292.75	2134939.75	2130292	2125236.5
63 F3	Actin	0.000625		1	-73.396484	-102.842285	-57.966797	35.655762	18.268555	18.228027	24.155762	-6.547852	-31.793457	49.681641	171.96582	202.058105	284.541992	598.864258	1264.681152	2499.47998	4897.097656	9504.087891	18287.125	34871.80469	65968.98438	123276.2578	224097.7656	388534.75	625369.9375	911214.75	1190872	1411561	1558689.625	1651382.125	1713190.25	1757468	1788338.125	1809745.875	1823087.5	1831547.375	1834967.5	1835440.375	1833452.875	1830698.25
64 F4	Actin	0.000625	250000	1	-122.102051	-126.495117	-70.552246	63.90625	67.729004	-1.950195	-74.56543	-12.152832	27.585449	160.506348	385.744629	809.337891	1621.291992	3381.873535	6741.250488	13078.62891	25114.12109	48083.87109	91101.79688	169311.0938	304251.7813	516422.125	806769.6875	1135580.5	1435058.25	1657291	1800832.625	1891823.875	1951422.75	1991293.375	2017239.125	2034308.875	2043595.25	2045954.25	2042394.75	2037666.5	2033024.625	2028704.25	2024624.75	2021684.5
